# Supplementary material for: Immunity Against Mycobacterium avium Induced by DAR-901 and BCG
Source: Vaccines (Basel). 2025 Jun 7;13(6):619. doi: 10.3390/vaccines13060619 (PMC12197784; doi:10.3390/vaccines13060619)
Supplement: Supplementary file 1 [file vaccines-13-00619-s001.zip]

Archive with 1 entries (1 files):
- vaccines-3667730-supplementary.pdf
